# Supplementary material for: Effective breastfeeding techniques and associated factors among lactating women in Ethiopia: A systematic review and meta-analysis
Source: PLoS One. 2024 Jun 27;19(6):e0306167. doi: 10.1371/journal.pone.0306167 (PMC11210781; doi:10.1371/journal.pone.0306167)
Supplement: S1 Data — (CSV) [file pone.0306167.s002.csv]

Authors	Year	Region	Design	study population	Response rate	Sample Size	Prevalence	logprevalence	seprevalence	selogprevalence
Asmamaw et.al	2022	Amhara	cross-sectional	Lactating mothers	96'70%	786	42.9	3.758871826	14.28749453	5.490583342
Safayi et.al	2020	Amhara	cross-sectional	lactating mothers	99%	414	48	3.871201011	14.4222051	5.568766349
Tiruye et.al	2018	Harar city	cross-sectional	lactating mothers	97.60%	422	43.4	3.770459441	14.30745726	5.498708786
Mekurya et al	2020	Addis Ababa	cross-sectional	lactating mothers	100%	253	40.3	3.696351469	14.15953742	5.446498361
Yehualashet	2022	Amhara	cross-sectional	lactating primi-para mothers	86.50%	415	46.2	3.832979798	14.39201167	5.542308828
Jawaro	2023	SNNPR	cross sectional	lactating primi-para mothers	100%	407	46.9	3.848017675	14.40598834	5.552736019
Yilak et al	2020	SNNPR	cross-sectional	lactating mothers	99.80%	415	36.5	3.597312261	13.89769165	5.375798937
Alemie et al	2023	Amhara	cross-sectional	lactating mothers	99.20%	389	33.2	3.502549876	13.59460677	5.307126749
