# Supplementary material for: Effective breastfeeding techniques and associated factors among lactating women in Ethiopia: A systematic review and meta-analysis
Source: PLoS One. 2024 Jun 27;19(6):e0306167. doi: 10.1371/journal.pone.0306167 (PMC11210781; doi:10.1371/journal.pone.0306167)
Supplement: S2 Data — (CSV) [file pone.0306167.s003.csv]

Authors	Associated factors	OR	LCI	UCI	logLCI	logUCI	logOR	seLogOR
Asmamaw et.al	Having ANC follow-up	1.75	1.1	2.77	0.09531018	1.01884732	0.559615788	0.235596209
Tiruye et.al	Educational status	2.3	1.1	3.9	0.09531018	1.360976553	0.832909123	0.322874075
Tiruye et.al	had breastfeeding technique counseling	1.7	1.1	2.8	0.09531018	1.029619417	0.530628251	0.238344193
Tiruye et.al	breastfeeding experience	4	1.4	40.9	0.336472237	3.711130063	1.386294361	0.860882099
Tiruye et.al	No breast problem	4	1.4	10.9	0.336472237	2.388762789	1.386294361	0.523543508
mekurya et. al	skin-to-skin contact after birth	2.09	1.07	4.08	0.067658648	1.406096988	0.737164066	0.341438352
mekurya et. al	No breast problem	1.91	1.04	3.48	0.039220713	1.247032294	0.647103242	0.308115199
Yehualashet	Educational status	4.45	1.45	13.64	0.371563556	2.613006652	1.492904096	0.571796708
Yehualashet	had breastfeeding technique counseling	3.47	1.67	7.21	0.512823626	1.975468951	1.244154594	0.373123807
Yehualashet	skin-to-skin contact after birth	3.54	1.53	8.18	0.425267735	2.101692151	1.264126727	0.42765929
Jawaro	had breastfeeding technique counseling	1.83	1.15	2.89	0.139761942	1.061256502	0.604315967	0.235075143
Jawaro	No breast problem	2.17	1.08	4.36	0.076961041	1.472472057	0.774727168	0.355997708
Jawaro	skin-to-skin contact after birth	2.03	1.11	3.7	0.104360015	1.30833282	0.708035793	0.30713592
Alemie et al	breastfeeding experience	1.82	1.01	3.28	0.009950331	1.187843422	0.598836501	0.300482932
